# Supplementary material for: Rta is the principal activator of Epstein-Barr virus epithelial lytic transcription
Source: PLoS Pathog. 2022 Sep 29;18(9):e1010886. doi: 10.1371/journal.ppat.1010886 (PMC9553042; doi:10.1371/journal.ppat.1010886)
Supplement: S1 Table — Shown are the early and leaky transcripts whose responsiveness to Rta and Zta could be classified from our RNA-seq data from NOKs-EBVΔRZ (see Fig 5 for additional details). Note that all late genes are classified as Rta + Zta since they are by definition dependent on DNA replication which itself requires Rta + Zta. (XLSX) [file ppat.1010886.s006.xlsx]

## Sheet: Sheet1
S1_Table - Classification of EBV lytic genes based on their dependencies on Zta and Rta in NOKs.
Gene	Kinetic	Dependency	Annotation
BORF2	Early	Rtaresponsive	RNR - large subunit
SM	Early	Rtaresponsive	nuclear export, mRNA splicing
BARF1	Early	Rtaresponsive	CSF-1 decoy receptor
BALF1	Early	Rtaresponsive	putative vBcl-2
BKRF4	Early	Rtaresponsive	tegument protein
BGLF5	Early	Rtaresponsive	alkaline exonuclease
BSRF1	Early	Rtaresponsive	virion protein, palmytolyated
BGLF3.5	Early	Rtaresponsive	vPIC component
BSLF1	Early	Rtaresponsive	primase
BGLF3	Early	Rtaresponsive	vPIC component
BMRF2	Early	Rtasynergy	virion glycoprotein
BaRF1	Early	Rtasynergy	RNR - small subunit
BHRF1	Early	Rtasynergy	v-Bcl2
BMRF1	Early	Rtasynergy	processivity factor, DNA pol
BALF2	Early	Rtasynergy	ssDNA binding protein
BFRF2	Early	Rtasynergy
BLLF3	Early	Rtasynergy	dUTPase
BFLF2	Early	Rtasynergy	nuclear egress capsids
BILF1	Early	Rtasynergy
LF2	Early	Rtasynergy	BRLF1 antagonist
BKRF3	Early	Rtasynergy	uracil DNA glycosylase
BALF5	Early	Rta+Zta	EBV DNA polymerase
LF1	Early	Rta+Zta
BVLF1	Early	Rta+Zta	vPIC component
BDLF3.5	Early	Rta+Zta	vPIC component
BLFR1	Leaky	Rtaresponsive	glycoprotein N
BALF4	Leaky	Rtaresponsive	glycoprotein B
BBRF3	Leaky	Rtaresponsive	glycoprotein M
BFLF1	Leaky	Rtasynergy	packaging protein
BALF3	Leaky	Rta+Zta	terminase subunit, pac binding
BXLF2	Leaky	Rta+Zta	glycoprotein H
