# Supplementary material for: Rta is the principal activator of Epstein-Barr virus epithelial lytic transcription
Source: PLoS Pathog. 2022 Sep 29;18(9):e1010886. doi: 10.1371/journal.ppat.1010886 (PMC9553042; doi:10.1371/journal.ppat.1010886)
Supplement: S2 Table — Forward and Reverse primer pairs are listed for each EBV or host transcript measured by RT-qPCR. (XLSX) [file ppat.1010886.s007.xlsx]

## Sheet: Sheet1
S2_Table - List of primers used for reverse transcription quantitative PCR analysis.
Target	Forward Primer	Reverse Primer
BSLF1	TTTGACAGCGGCGTGTATCA	ATGACAGACAAAGAGGCGCA
BARF1	TCTCCCATGACGGCAACTA	AGTGGACAGACAGCGTTAGA
BMRF1	GCCGCCGTGTTTAGAAACCTT	TGTGGTGGCTCTTGGACACCTTAT
BALF2	AAGATGTTCAAGGACGTGGATGCG	GGTGATGTTGTTCTTGGCCATGCT
BILF2	ATCCCCAATGTGACCCTTGC	TCCGGTTGGCATGGTATTGG
BcRF1	CCTCAAACCCGTGGATCATAG	GTGGATCAGGCCGTTATTGA
BHRF1	GAGATATTTCACCGTGGAGACC	AACTGACAGGTCCACAACATAG
SM	TCTCCCGAACTAGCAGCATTTCCT	ATCGCAGTCTGTGTTGGTGTCTGA
GAPDH	TGCACCACCAACTGCTTA	GATGCAGGGATGATGTTC
DUSP1	ACCACCACCGTGTTCAACTT	AGAGGTCGTAATGGGGCTCT
SGK1	CGGAATGTTCTGTTGAAGAATGTG	TGTCAGCAGTCTGGAAAGAGAAGT
