# Supplementary material for: Rta is the principal activator of Epstein-Barr virus epithelial lytic transcription
Source: PLoS Pathog. 2022 Sep 29;18(9):e1010886. doi: 10.1371/journal.ppat.1010886 (PMC9553042; doi:10.1371/journal.ppat.1010886)
Supplement: S3 Table — Forward and Reverse primer pairs are listed for each EBV promoter examined by ChIP-qPCR as well as a region of the EBV genome not bound by Rta or Zta (control). (XLSX) [file ppat.1010886.s008.xlsx]

## Sheet: Sheet1
S3_Table - List of primers used for ChIP quantitative PCR analysis.
Target	Forward Primer	Reverse Primer
Control	TGGACCGCAACCGTCTATTT	CCCTCTCCTTCTCTAGGCCA
Qp	AAATTGGGTGACCACTGAGG	CATACACCGTGCGAAAAGAA
BARF1p	ACCGGGGTCCTCACAAACAC	TCATATAAGCCTGAAGCCCGTG
BMLF1p	GAGGGCCAGATGCAGGAGCTGA	GTGGAGAATGTCTGCGCCATGATA
BMRF1p	CACTGCGGTGGAGGTAGAG	GGTGGTGTGCCATACAAGG
BALF2p	TGTGGTCATCCAGGTAGTTTCGCA	ACTACGACTACTGGTCGCGGCT
